# Supplementary material for: Suppressing VEGF-A/VEGFR-2 Signaling Contributes to the Anti-Angiogenic Effects of PPE8, a Novel Naphthoquinone-Based Compound
Source: Cells. 2022 Jul 5;11(13):2114. doi: 10.3390/cells11132114 (PMC9266117; doi:10.3390/cells11132114)
Supplement: Supplementary file 1 [file cells-11-02114-s001.zip]

Archive with 1 entries (1 files):
- cells-1785697-supplementary.pdf
